# Supplementary material for: Two new species of the genus Asceua Thorell, 1887 (Araneae, Zodariidae) from China
Source: Biodivers Data J. 2023 Apr 11;11:e103298. doi: 10.3897/BDJ.11.e103298 (PMC10848484; doi:10.3897/BDJ.11.e103298)
Supplement: XML Treatment for Asceua haocongi [file BDJ.11.e103298-treatment1.xml]

<!DOCTYPE tp:taxon-treatment
  PUBLIC "-//TaxonX//DTD Taxonomic Treatment Publishing DTD v0 20100105//EN" "tax-treatment-NSO.dtd">
<tp:taxon-treatment xmlns:tp="http://www.plazi.org/taxpub"><tp:treatment-meta><mixed-citation publication-type="journal"><person-group><name><surname>Wang</surname><given-names>Wei</given-names></name><name><surname>Lin</surname><given-names>Yejie</given-names></name><name><surname>Zhang</surname><given-names>Xiaoqing</given-names></name><name><surname>Chu</surname><given-names>Chang</given-names></name><name><surname>Li</surname><given-names>Shuqiang</given-names></name><name><surname>Huang</surname><given-names>Chengming</given-names></name></person-group><article-title>Two new species of the genus <italic><tp:taxon-name><tp:taxon-name-part taxon-name-part-type="genus" reg="Asceua">Asceua</tp:taxon-name-part></tp:taxon-name></italic> Thorell, 1887 (<tp:taxon-name><tp:taxon-name-part taxon-name-part-type="order">Araneae</tp:taxon-name-part></tp:taxon-name>, <tp:taxon-name><tp:taxon-name-part taxon-name-part-type="family">Zodariidae</tp:taxon-name-part></tp:taxon-name>) from China</article-title><source>Biodivers Data J</source><day>11</day><month>04</month><year>2023</year><volume>11</volume><pub-id pub-id-type="doi">10.3897/BDJ.11.e103298</pub-id></mixed-citation></tp:treatment-meta><tp:nomenclature><tp:taxon-name>
            <object-id xmlns:xlink="http://www.w3.org/1999/xlink" content-type="arpha" xlink:type="simple">8C2D0941-B907-5F08-928D-76B4E722CFE9</object-id>
            <tp:taxon-name-part taxon-name-part-type="genus">Asceua</tp:taxon-name-part>
            <tp:taxon-name-part taxon-name-part-type="species">haocongi</tp:taxon-name-part>
            <object-id xmlns:xlink="http://www.w3.org/1999/xlink" content-type="zoobank" xlink:type="simple" object-id-type="ZooBank">9067DEED-2DAB-4075-8E07-0392BD8D1EB3</object-id>
          </tp:taxon-name><tp:taxon-authority>Lin &amp; Li, 2023</tp:taxon-authority><tp:taxon-status xmlns:xlink="http://www.w3.org/1999/xlink" xlink:type="simple">sp. n.</tp:taxon-status></tp:nomenclature><tp:treatment-sec sec-type="materials"><title>Materials</title><list list-type="alpha-lower" list-content="occurrences"><list-item><p><bold>Type status:</bold> <named-content xmlns:xlink="http://www.w3.org/1999/xlink" content-type="dwc:typeStatus" xlink:type="simple">Holotype</named-content>. <bold>Occurrence:</bold> recordedBy: <named-content xmlns:xlink="http://www.w3.org/1999/xlink" content-type="dwc:recordedBy" xlink:type="simple">Haocong Yang</named-content>; sex: <named-content xmlns:xlink="http://www.w3.org/1999/xlink" content-type="dwc:sex" xlink:type="simple">male</named-content>; occurrenceID: <named-content xmlns:xlink="http://www.w3.org/1999/xlink" content-type="dwc:occurrenceID" xlink:type="simple">840AD147-8576-5FF5-9E4E-7454F1D069F4</named-content>; <bold>Location:</bold> country: <named-content xmlns:xlink="http://www.w3.org/1999/xlink" content-type="dwc:country" xlink:type="simple">China</named-content>; stateProvince: <named-content xmlns:xlink="http://www.w3.org/1999/xlink" content-type="dwc:stateProvince" xlink:type="simple">Hainan</named-content>; locality: <named-content xmlns:xlink="http://www.w3.org/1999/xlink" content-type="dwc:locality" xlink:type="simple">Sanya City, Jiyang District, Sanya Xiaodonghai Wedding Photography Base</named-content>; verbatimElevation: <named-content xmlns:xlink="http://www.w3.org/1999/xlink" content-type="dwc:verbatimElevation" xlink:type="simple">2 m</named-content>; verbatimCoordinates: <named-content xmlns:xlink="http://www.w3.org/1999/xlink" content-type="dwc:verbatimCoordinates" xlink:type="simple">N18.2004°, E109.4984°</named-content>; <bold>Identification:</bold> identifiedBy: <named-content xmlns:xlink="http://www.w3.org/1999/xlink" content-type="dwc:identifiedBy" xlink:type="simple">Yejie Lin</named-content>; <bold>Event:</bold> year: <named-content xmlns:xlink="http://www.w3.org/1999/xlink" content-type="dwc:year" xlink:type="simple">2023</named-content>; month: <named-content xmlns:xlink="http://www.w3.org/1999/xlink" content-type="dwc:month" xlink:type="simple">2</named-content>; day: <named-content xmlns:xlink="http://www.w3.org/1999/xlink" content-type="dwc:day" xlink:type="simple">4</named-content>; <bold>Record Level:</bold> institutionID: <named-content xmlns:xlink="http://www.w3.org/1999/xlink" content-type="dwc:institutionID" xlink:type="simple">IZCAS-Ar44408</named-content></p></list-item><list-item><p><bold>Type status:</bold> <named-content xmlns:xlink="http://www.w3.org/1999/xlink" content-type="dwc:typeStatus" xlink:type="simple">Paratype</named-content>. <bold>Occurrence:</bold> recordedBy: <named-content xmlns:xlink="http://www.w3.org/1999/xlink" content-type="dwc:recordedBy" xlink:type="simple">Haocong Yang</named-content>; sex: <named-content xmlns:xlink="http://www.w3.org/1999/xlink" content-type="dwc:sex" xlink:type="simple">female</named-content>; occurrenceID: <named-content xmlns:xlink="http://www.w3.org/1999/xlink" content-type="dwc:occurrenceID" xlink:type="simple">0D741223-ED30-5E71-909A-A073F7FDF091</named-content>; <bold>Location:</bold> country: <named-content xmlns:xlink="http://www.w3.org/1999/xlink" content-type="dwc:country" xlink:type="simple">China</named-content>; stateProvince: <named-content xmlns:xlink="http://www.w3.org/1999/xlink" content-type="dwc:stateProvince" xlink:type="simple">Hainan</named-content>; locality: <named-content xmlns:xlink="http://www.w3.org/1999/xlink" content-type="dwc:locality" xlink:type="simple">Sanya City, Jiyang District, Sanya Xiaodonghai Wedding Photography Base</named-content>; verbatimElevation: <named-content xmlns:xlink="http://www.w3.org/1999/xlink" content-type="dwc:verbatimElevation" xlink:type="simple">2 m</named-content>; verbatimCoordinates: <named-content xmlns:xlink="http://www.w3.org/1999/xlink" content-type="dwc:verbatimCoordinates" xlink:type="simple">N18.2004°, E109.4984°</named-content>; <bold>Identification:</bold> identifiedBy: <named-content xmlns:xlink="http://www.w3.org/1999/xlink" content-type="dwc:identifiedBy" xlink:type="simple">Yejie Lin</named-content>; <bold>Event:</bold> year: <named-content xmlns:xlink="http://www.w3.org/1999/xlink" content-type="dwc:year" xlink:type="simple">2023</named-content>; month: <named-content xmlns:xlink="http://www.w3.org/1999/xlink" content-type="dwc:month" xlink:type="simple">2</named-content>; day: <named-content xmlns:xlink="http://www.w3.org/1999/xlink" content-type="dwc:day" xlink:type="simple">4</named-content>; <bold>Record Level:</bold> institutionID: <named-content xmlns:xlink="http://www.w3.org/1999/xlink" content-type="dwc:institutionID" xlink:type="simple">IZCAS-Ar44409</named-content></p></list-item><list-item><p><bold>Type status:</bold> <named-content xmlns:xlink="http://www.w3.org/1999/xlink" content-type="dwc:typeStatus" xlink:type="simple">Paratype</named-content>. <bold>Occurrence:</bold> recordedBy: <named-content xmlns:xlink="http://www.w3.org/1999/xlink" content-type="dwc:recordedBy" xlink:type="simple">Haocong Yang</named-content>; sex: <named-content xmlns:xlink="http://www.w3.org/1999/xlink" content-type="dwc:sex" xlink:type="simple">female</named-content>; occurrenceID: <named-content xmlns:xlink="http://www.w3.org/1999/xlink" content-type="dwc:occurrenceID" xlink:type="simple">0D741223-ED30-5E71-909A-A073F7FDF091</named-content>; <bold>Location:</bold> country: <named-content xmlns:xlink="http://www.w3.org/1999/xlink" content-type="dwc:country" xlink:type="simple">China</named-content>; stateProvince: <named-content xmlns:xlink="http://www.w3.org/1999/xlink" content-type="dwc:stateProvince" xlink:type="simple">Hainan</named-content>; locality: <named-content xmlns:xlink="http://www.w3.org/1999/xlink" content-type="dwc:locality" xlink:type="simple">Sanya City, Jiyang District, Sanya Xiaodonghai Wedding Photography Base</named-content>; verbatimElevation: <named-content xmlns:xlink="http://www.w3.org/1999/xlink" content-type="dwc:verbatimElevation" xlink:type="simple">2 m</named-content>; verbatimCoordinates: <named-content xmlns:xlink="http://www.w3.org/1999/xlink" content-type="dwc:verbatimCoordinates" xlink:type="simple">N18.2004°, E109.4984°</named-content>; <bold>Identification:</bold> identifiedBy: <named-content xmlns:xlink="http://www.w3.org/1999/xlink" content-type="dwc:identifiedBy" xlink:type="simple">Yejie Lin</named-content>; <bold>Event:</bold> year: <named-content xmlns:xlink="http://www.w3.org/1999/xlink" content-type="dwc:year" xlink:type="simple">2023</named-content>; month: <named-content xmlns:xlink="http://www.w3.org/1999/xlink" content-type="dwc:month" xlink:type="simple">2</named-content>; day: <named-content xmlns:xlink="http://www.w3.org/1999/xlink" content-type="dwc:day" xlink:type="simple">4</named-content>; <bold>Record Level:</bold> institutionID: <named-content xmlns:xlink="http://www.w3.org/1999/xlink" content-type="dwc:institutionID" xlink:type="simple">IZCAS-Ar44410</named-content></p></list-item><list-item><p><bold>Type status:</bold> <named-content xmlns:xlink="http://www.w3.org/1999/xlink" content-type="dwc:typeStatus" xlink:type="simple">Paratype</named-content>. <bold>Occurrence:</bold> recordedBy: <named-content xmlns:xlink="http://www.w3.org/1999/xlink" content-type="dwc:recordedBy" xlink:type="simple">Haocong Yang</named-content>; sex: <named-content xmlns:xlink="http://www.w3.org/1999/xlink" content-type="dwc:sex" xlink:type="simple">female</named-content>; occurrenceID: <named-content xmlns:xlink="http://www.w3.org/1999/xlink" content-type="dwc:occurrenceID" xlink:type="simple">0D741223-ED30-5E71-909A-A073F7FDF091</named-content>; <bold>Location:</bold> country: <named-content xmlns:xlink="http://www.w3.org/1999/xlink" content-type="dwc:country" xlink:type="simple">China</named-content>; stateProvince: <named-content xmlns:xlink="http://www.w3.org/1999/xlink" content-type="dwc:stateProvince" xlink:type="simple">Hainan</named-content>; locality: <named-content xmlns:xlink="http://www.w3.org/1999/xlink" content-type="dwc:locality" xlink:type="simple">Sanya City, Jiyang District, Sanya Xiaodonghai Wedding Photography Base</named-content>; verbatimElevation: <named-content xmlns:xlink="http://www.w3.org/1999/xlink" content-type="dwc:verbatimElevation" xlink:type="simple">2 m</named-content>; verbatimCoordinates: <named-content xmlns:xlink="http://www.w3.org/1999/xlink" content-type="dwc:verbatimCoordinates" xlink:type="simple">N18.2004°, E109.4984°</named-content>; <bold>Identification:</bold> identifiedBy: <named-content xmlns:xlink="http://www.w3.org/1999/xlink" content-type="dwc:identifiedBy" xlink:type="simple">Yejie Lin</named-content>; <bold>Event:</bold> year: <named-content xmlns:xlink="http://www.w3.org/1999/xlink" content-type="dwc:year" xlink:type="simple">2023</named-content>; month: <named-content xmlns:xlink="http://www.w3.org/1999/xlink" content-type="dwc:month" xlink:type="simple">2</named-content>; day: <named-content xmlns:xlink="http://www.w3.org/1999/xlink" content-type="dwc:day" xlink:type="simple">4</named-content>; <bold>Record Level:</bold> institutionID: <named-content xmlns:xlink="http://www.w3.org/1999/xlink" content-type="dwc:institutionID" xlink:type="simple">IZCAS-Ar44411</named-content></p></list-item><list-item><p><bold>Type status:</bold> <named-content xmlns:xlink="http://www.w3.org/1999/xlink" content-type="dwc:typeStatus" xlink:type="simple">Paratype</named-content>. <bold>Occurrence:</bold> recordedBy: <named-content xmlns:xlink="http://www.w3.org/1999/xlink" content-type="dwc:recordedBy" xlink:type="simple">Haocong Yang</named-content>; sex: <named-content xmlns:xlink="http://www.w3.org/1999/xlink" content-type="dwc:sex" xlink:type="simple">female</named-content>; occurrenceID: <named-content xmlns:xlink="http://www.w3.org/1999/xlink" content-type="dwc:occurrenceID" xlink:type="simple">0D741223-ED30-5E71-909A-A073F7FDF091</named-content>; <bold>Location:</bold> country: <named-content xmlns:xlink="http://www.w3.org/1999/xlink" content-type="dwc:country" xlink:type="simple">China</named-content>; stateProvince: <named-content xmlns:xlink="http://www.w3.org/1999/xlink" content-type="dwc:stateProvince" xlink:type="simple">Hainan</named-content>; locality: <named-content xmlns:xlink="http://www.w3.org/1999/xlink" content-type="dwc:locality" xlink:type="simple">Sanya City, Jiyang District, Sanya Xiaodonghai Wedding Photography Base</named-content>; verbatimElevation: <named-content xmlns:xlink="http://www.w3.org/1999/xlink" content-type="dwc:verbatimElevation" xlink:type="simple">2 m</named-content>; verbatimCoordinates: <named-content xmlns:xlink="http://www.w3.org/1999/xlink" content-type="dwc:verbatimCoordinates" xlink:type="simple">N18.2004°, E109.4984°</named-content>; <bold>Identification:</bold> identifiedBy: <named-content xmlns:xlink="http://www.w3.org/1999/xlink" content-type="dwc:identifiedBy" xlink:type="simple">Yejie Lin</named-content>; <bold>Event:</bold> year: <named-content xmlns:xlink="http://www.w3.org/1999/xlink" content-type="dwc:year" xlink:type="simple">2023</named-content>; month: <named-content xmlns:xlink="http://www.w3.org/1999/xlink" content-type="dwc:month" xlink:type="simple">2</named-content>; day: <named-content xmlns:xlink="http://www.w3.org/1999/xlink" content-type="dwc:day" xlink:type="simple">4</named-content>; <bold>Record Level:</bold> institutionID: <named-content xmlns:xlink="http://www.w3.org/1999/xlink" content-type="dwc:institutionID" xlink:type="simple">IZCAS-Ar44412</named-content></p></list-item><list-item><p><bold>Type status:</bold> <named-content xmlns:xlink="http://www.w3.org/1999/xlink" content-type="dwc:typeStatus" xlink:type="simple">Paratype</named-content>. <bold>Occurrence:</bold> recordedBy: <named-content xmlns:xlink="http://www.w3.org/1999/xlink" content-type="dwc:recordedBy" xlink:type="simple">Haocong Yang</named-content>; sex: <named-content xmlns:xlink="http://www.w3.org/1999/xlink" content-type="dwc:sex" xlink:type="simple">female</named-content>; occurrenceID: <named-content xmlns:xlink="http://www.w3.org/1999/xlink" content-type="dwc:occurrenceID" xlink:type="simple">0D741223-ED30-5E71-909A-A073F7FDF091</named-content>; <bold>Location:</bold> country: <named-content xmlns:xlink="http://www.w3.org/1999/xlink" content-type="dwc:country" xlink:type="simple">China</named-content>; stateProvince: <named-content xmlns:xlink="http://www.w3.org/1999/xlink" content-type="dwc:stateProvince" xlink:type="simple">Hainan</named-content>; locality: <named-content xmlns:xlink="http://www.w3.org/1999/xlink" content-type="dwc:locality" xlink:type="simple">Sanya City, Jiyang District, Sanya Xiaodonghai Wedding Photography Base</named-content>; verbatimElevation: <named-content xmlns:xlink="http://www.w3.org/1999/xlink" content-type="dwc:verbatimElevation" xlink:type="simple">2 m</named-content>; verbatimCoordinates: <named-content xmlns:xlink="http://www.w3.org/1999/xlink" content-type="dwc:verbatimCoordinates" xlink:type="simple">N18.2004°, E109.4984°</named-content>; <bold>Identification:</bold> identifiedBy: <named-content xmlns:xlink="http://www.w3.org/1999/xlink" content-type="dwc:identifiedBy" xlink:type="simple">Yejie Lin</named-content>; <bold>Event:</bold> year: <named-content xmlns:xlink="http://www.w3.org/1999/xlink" content-type="dwc:year" xlink:type="simple">2023</named-content>; month: <named-content xmlns:xlink="http://www.w3.org/1999/xlink" content-type="dwc:month" xlink:type="simple">2</named-content>; day: <named-content xmlns:xlink="http://www.w3.org/1999/xlink" content-type="dwc:day" xlink:type="simple">4</named-content>; <bold>Record Level:</bold> institutionID: <named-content xmlns:xlink="http://www.w3.org/1999/xlink" content-type="dwc:institutionID" xlink:type="simple">IZCAS-Ar44413</named-content></p></list-item></list></tp:treatment-sec><tp:treatment-sec sec-type="Description"><title>Description</title><p>Male (holotype). Total length 2.13; carapace 1.07 long, 0.74 wide, opisthosoma 1.06 long, 0.71 wide. Eye sizes and interdistances: AME 0.08, ALE 0.06, PME 0.06, PLE 0.06, AME–AME 0.05, AME–ALE 0.03, PME–PME 0.08, PME–PLE 0.08, AME–PME 0.09, ALE–PLE 0.05. MOA 0.21 long, front width 0.19, back width 0.19. Clypeus height 0.29. Chelicerae with 2 promarginal teeth. Leg measurements: I 3.00 (0.76, 0.24, 0.73, 0.78, 0.49), II 2.34 (0.64, 0.25, 0.48, 0.61, 0.36), III 2.34 (0.64, 0.25, 0.47, 0.64, 0.36), IV 3.23 (0.84, 0.25, 0.73, 0.96, 0.45).</p><p>Colouration (Fig. <xref ref-type="fig" rid="F9223921">4</xref>A, B). Carapace red-brown, edge brown. Chelicerae, endites, labium and sternum red-brown. Legs yellow-brown with black ring pattern. Opisthosoma oval, dark brown with numbers of small yellow-brown spots, with ventral scutum covering opisthosoma, dorsal white with purple spots. Spinnerets purple.</p><p>Palp (Fig. <xref ref-type="fig" rid="F9223909">2</xref>). Patella almost as long as tibia. Tibia with two apophyses, retrolateral tibial apophysis blunt, triangular-shaped; dorsal tibial apophysis lamellate. Cymbium almost two times longer than wide. Cymbial furrow with a hood anteriorly and a digitiform apophysis posteriorly. Bulb almost 1.5 times longer than wide. Tegulum almost round. Tegular apophysis black, terminal sharp. Conductor bent, originating dorsally on bulb, with slightly widened tip. Embolus slender and whip-like, distal portion pointing to middle of conductor in ventral view. Base of embolus large, with large membranous prolateral part, arising at 7 o’clock position.</p><p>Female (IZCAS-Ar44409). Total length 2.57; carapace 1.22 long, 0.84 wide, opisthosoma 1.35 long, 0.92 wide. Eye sizes and interdistances: AME 0.08, ALE 0.07, PME 0.06, PLE 0.06, AME–AME 0.05, AME–ALE 0.03, PME–PME 0.09, PME–PLE 0.10, AME–PME 0.10, ALE–PLE 0.06. MOA 0.23 long, front width 0.20, back width 0.21. Clypeus height 0.33. Chelicerae with 2 promarginal teeth. Leg measurements: I 2.90 (0.77, 0.27, 0.65, 0.73, 0.48), II 2.44 (0.67, 0.27, 0.49, 0.61, 0.40), III 2.45 (0.66, 0.28, 0.49, 0.66, 0.36), IV 3.34 (0.87, 0.28, 0.75, 0.98, 0.46).</p><p>Colouration (Fig. <xref ref-type="fig" rid="F9223921">4</xref>C, D). As in male, except lacking scutum on opisthosoma and opisthosoma with three pairs of white spots, first pair oblong-oval, longitudinal, largest; second pair irregular in shape, positioned lateral to the first pair, third pair ovoid, transverse, slightly connected to the second pair.</p><p>Epigyne (Fig. <xref ref-type="fig" rid="F9223919">3</xref>). Epigynal plate as long as wide. Copulatory openings located on anterior portion of epigyne. Copulatory ducts intertwined. Spermathecae kidney-shaped, two times wider than copulatory ducts. Fertilisation ducts directed at the 2 o'clock position from spermathecae.</p></tp:treatment-sec><tp:treatment-sec sec-type="Diagnosis"><title>Diagnosis</title><p>The male is similar to that of <italic><tp:taxon-name><tp:taxon-name-part taxon-name-part-type="genus" reg="Asceua">Asceua</tp:taxon-name-part><tp:taxon-name-part taxon-name-part-type="species" reg="radiosa">radiosa</tp:taxon-name-part></tp:taxon-name></italic> Jocqué, 1986 by the triangular-shaped retrolateral tibial apophysis, same shaped cymbial furrow and tegular apophysis needle-shaped. Females share the same shape of the copulatory duct. However, the new species can be distinguished from <italic><tp:taxon-name><tp:taxon-name-part taxon-name-part-type="genus" reg="Asceua">A.</tp:taxon-name-part><tp:taxon-name-part taxon-name-part-type="species" reg="radiosa">radiosa</tp:taxon-name-part></tp:taxon-name></italic> by the cymbial furrow with a digitiform apophysis posteriorly (Fig. <xref ref-type="fig" rid="F9223909">2</xref>C) [vs. absent in <italic><tp:taxon-name><tp:taxon-name-part taxon-name-part-type="genus" reg="Asceua">A.</tp:taxon-name-part><tp:taxon-name-part taxon-name-part-type="species" reg="radiosa">radiosa</tp:taxon-name-part></tp:taxon-name></italic> (see <xref ref-type="bibr" rid="B9224035">Jocqué (1986)</xref>, fig. 4)] and tegular apophysis strongly curved (Fig. <xref ref-type="fig" rid="F9223909">2</xref>B) [vs. almost straight in <italic><tp:taxon-name><tp:taxon-name-part taxon-name-part-type="genus" reg="Asceua">A.</tp:taxon-name-part><tp:taxon-name-part taxon-name-part-type="species" reg="radiosa">radiosa</tp:taxon-name-part></tp:taxon-name></italic> (see <xref ref-type="bibr" rid="B9224035">Jocqué (1986)</xref>, fig. 5)]. The female can be distinguished from <italic><tp:taxon-name><tp:taxon-name-part taxon-name-part-type="genus" reg="Asceua">A.</tp:taxon-name-part><tp:taxon-name-part taxon-name-part-type="species" reg="radiosa">radiosa</tp:taxon-name-part></tp:taxon-name></italic> by the kidney-shaped spermatheca (Fig. <xref ref-type="fig" rid="F9223919">3</xref>B) [vs. oval in <italic><tp:taxon-name><tp:taxon-name-part taxon-name-part-type="genus" reg="Asceua">A.</tp:taxon-name-part><tp:taxon-name-part taxon-name-part-type="species" reg="radiosa">radiosa</tp:taxon-name-part></tp:taxon-name></italic> (see <xref ref-type="bibr" rid="B9224035">Jocqué (1986)</xref>, fig. 8)].</p></tp:treatment-sec><tp:treatment-sec sec-type="Etymology"><title>Etymology</title><p>The species is named after the collector Mr. Haochong Yang; noun (name) in genitive case.</p></tp:treatment-sec><tp:treatment-sec sec-type="Distribution"><title>Distribution</title><p>Known only from the type locality (Fig. <xref ref-type="fig" rid="F9223943">9</xref>).</p></tp:treatment-sec><tp:treatment-sec><!--Section generated to contain objects referenced in tp:taxon-treatment.--><fig id="F9223921" position="float" orientation="portrait"><object-id xmlns:xlink="http://www.w3.org/1999/xlink" content-type="arpha" xlink:type="simple">68EE2CF7-96E7-531B-B1EF-F18B7A54236F</object-id><object-id xmlns:xlink="http://www.w3.org/1999/xlink" content-type="doi" xlink:type="simple">10.3897/BDJ.11.e103298.figure4</object-id><label>Figure 4.</label><caption><p><italic><tp:taxon-name><tp:taxon-name-part taxon-name-part-type="genus" reg="Asceua">Asceua</tp:taxon-name-part><tp:taxon-name-part taxon-name-part-type="species" reg="haocongi">haocongi</tp:taxon-name-part></tp:taxon-name></italic> sp. n., male holotype (<bold>A</bold>, <bold>B</bold>) and female paratype (<bold>C</bold>, <bold>D</bold>), Habitus. <bold>A</bold>, <bold>C</bold> Dorsal view; <bold>B</bold>, <bold>D</bold> Ventral view.</p></caption><graphic xmlns:xlink="http://www.w3.org/1999/xlink" xlink:href="bdj-11-e103298-g004.jpg" position="float" id="oo_821823.jpg" orientation="portrait" xlink:type="simple"><uri content-type="original_file" xlink:type="simple">https://binary.pensoft.net/fig/821823</uri></graphic></fig><fig id="F9223909" position="float" orientation="portrait"><object-id xmlns:xlink="http://www.w3.org/1999/xlink" content-type="arpha" xlink:type="simple">4200B294-D608-51D2-BC27-B482B17C9324</object-id><object-id xmlns:xlink="http://www.w3.org/1999/xlink" content-type="doi" xlink:type="simple">10.3897/BDJ.11.e103298.figure2</object-id><label>Figure 2.</label><caption><p><italic><tp:taxon-name><tp:taxon-name-part taxon-name-part-type="genus" reg="Asceua">Asceua</tp:taxon-name-part><tp:taxon-name-part taxon-name-part-type="species" reg="haocongi">haocongi</tp:taxon-name-part></tp:taxon-name></italic> sp. n., holotype male. <bold>A</bold> Prolateral view; <bold>B</bold> Ventral view; <bold>C</bold> Retrolateral view. Abbreviations: <bold>C</bold> conductor; <bold>CF</bold> cymbial furrow; <bold>DTA</bold> dorsal tibial apophysis; <bold>E</bold> embolus; <bold>EB</bold> embolic base; <bold>RTA</bold> retrolateral tibial apophysis; <bold>TA</bold> tegular apophysis.</p></caption><graphic xmlns:xlink="http://www.w3.org/1999/xlink" xlink:href="bdj-11-e103298-g002.jpg" position="float" id="oo_821819.jpg" orientation="portrait" xlink:type="simple"><uri content-type="original_file" xlink:type="simple">https://binary.pensoft.net/fig/821819</uri></graphic></fig><fig id="F9223919" position="float" orientation="portrait"><object-id xmlns:xlink="http://www.w3.org/1999/xlink" content-type="arpha" xlink:type="simple">F857AAEE-C88F-5596-97AE-24A41AD07141</object-id><object-id xmlns:xlink="http://www.w3.org/1999/xlink" content-type="doi" xlink:type="simple">10.3897/BDJ.11.e103298.figure3</object-id><label>Figure 3.</label><caption><p><italic><tp:taxon-name><tp:taxon-name-part taxon-name-part-type="genus" reg="Asceua">Asceua</tp:taxon-name-part><tp:taxon-name-part taxon-name-part-type="species" reg="haocongi">haocongi</tp:taxon-name-part></tp:taxon-name></italic> sp. n., paratype female. <bold>A</bold> Epigyne, ventral view; <bold>B</bold> Vulva, dorsal view. Abbreviations: <bold>CD</bold> copulatory duct; <bold>CO</bold> copulatory opening; <bold>FD</bold> fertilisation duct; <bold>S</bold> spermatheca.</p></caption><graphic xmlns:xlink="http://www.w3.org/1999/xlink" xlink:href="bdj-11-e103298-g003.jpg" position="float" id="oo_821822.jpg" orientation="portrait" xlink:type="simple"><uri content-type="original_file" xlink:type="simple">https://binary.pensoft.net/fig/821822</uri></graphic></fig><fig id="F9223943" position="float" orientation="portrait"><object-id xmlns:xlink="http://www.w3.org/1999/xlink" content-type="arpha" xlink:type="simple">B9A9D324-211B-5C0F-8094-ECBC7FD8A4E4</object-id><object-id xmlns:xlink="http://www.w3.org/1999/xlink" content-type="doi" xlink:type="simple">10.3897/BDJ.11.e103298.figure9</object-id><label>Figure 9.</label><caption><p>Distribution records of new <italic><tp:taxon-name><tp:taxon-name-part taxon-name-part-type="genus" reg="Asceua">Asceua</tp:taxon-name-part></tp:taxon-name></italic> species in China: <bold>1</bold> <italic><tp:taxon-name><tp:taxon-name-part taxon-name-part-type="genus" reg="Asceua">A.</tp:taxon-name-part><tp:taxon-name-part taxon-name-part-type="species" reg="haocongi">haocongi</tp:taxon-name-part></tp:taxon-name></italic> sp. n.; <bold>2</bold> <italic><tp:taxon-name><tp:taxon-name-part taxon-name-part-type="genus" reg="Asceua">A.</tp:taxon-name-part><tp:taxon-name-part taxon-name-part-type="species" reg="zijin">zijin</tp:taxon-name-part></tp:taxon-name></italic> sp. n.</p></caption><graphic xmlns:xlink="http://www.w3.org/1999/xlink" xlink:href="bdj-11-e103298-g009.jpg" position="float" id="oo_821839.jpg" orientation="portrait" xlink:type="simple"><uri content-type="original_file" xlink:type="simple">https://binary.pensoft.net/fig/821839</uri></graphic></fig></tp:treatment-sec><ref-list><ref id="B9224035"><element-citation xmlns:xlink="http://www.w3.org/1999/xlink" publication-type="article" xlink:type="simple"><person-group person-group-type="author"><name name-style="western"><surname>Jocqué</surname><given-names>R.</given-names></name></person-group><year>1986</year><article-title>Ant-eating spiders from the Comoros (<tp:taxon-name><tp:taxon-name-part taxon-name-part-type="order">Araneae</tp:taxon-name-part></tp:taxon-name>, <tp:taxon-name><tp:taxon-name-part taxon-name-part-type="family">Zodariidae</tp:taxon-name-part></tp:taxon-name></article-title><source>Revue Zoologique Africaine</source><volume>100</volume><fpage>307</fpage><lpage>312</lpage></element-citation></ref></ref-list></tp:taxon-treatment>
