# Supplementary material for: Two new species of the genus Asceua Thorell, 1887 (Araneae, Zodariidae) from China
Source: Biodivers Data J. 2023 Apr 11;11:e103298. doi: 10.3897/BDJ.11.e103298 (PMC10848484; doi:10.3897/BDJ.11.e103298)
Supplement: XML Treatment for Asceua zijin [file BDJ.11.e103298-treatment2.xml]

<!DOCTYPE tp:taxon-treatment
  PUBLIC "-//TaxonX//DTD Taxonomic Treatment Publishing DTD v0 20100105//EN" "tax-treatment-NSO.dtd">
<tp:taxon-treatment xmlns:tp="http://www.plazi.org/taxpub"><tp:treatment-meta><mixed-citation publication-type="journal"><person-group><name><surname>Wang</surname><given-names>Wei</given-names></name><name><surname>Lin</surname><given-names>Yejie</given-names></name><name><surname>Zhang</surname><given-names>Xiaoqing</given-names></name><name><surname>Chu</surname><given-names>Chang</given-names></name><name><surname>Li</surname><given-names>Shuqiang</given-names></name><name><surname>Huang</surname><given-names>Chengming</given-names></name></person-group><article-title>Two new species of the genus <italic><tp:taxon-name><tp:taxon-name-part taxon-name-part-type="genus" reg="Asceua">Asceua</tp:taxon-name-part></tp:taxon-name></italic> Thorell, 1887 (<tp:taxon-name><tp:taxon-name-part taxon-name-part-type="order">Araneae</tp:taxon-name-part></tp:taxon-name>, <tp:taxon-name><tp:taxon-name-part taxon-name-part-type="family">Zodariidae</tp:taxon-name-part></tp:taxon-name>) from China</article-title><source>Biodivers Data J</source><day>11</day><month>04</month><year>2023</year><volume>11</volume><pub-id pub-id-type="doi">10.3897/BDJ.11.e103298</pub-id></mixed-citation></tp:treatment-meta><tp:nomenclature><tp:taxon-name>
            <object-id xmlns:xlink="http://www.w3.org/1999/xlink" content-type="arpha" xlink:type="simple">2EAC2867-CC35-5E67-B804-8888B4F7D92A</object-id>
            <tp:taxon-name-part taxon-name-part-type="genus">Asceua</tp:taxon-name-part>
            <tp:taxon-name-part taxon-name-part-type="species">zijin</tp:taxon-name-part>
            <object-id xmlns:xlink="http://www.w3.org/1999/xlink" content-type="zoobank" xlink:type="simple" object-id-type="ZooBank">A2DFE36D-A028-4C42-ADDE-C7D39592C7E1</object-id>
          </tp:taxon-name><tp:taxon-authority>Lin &amp; Li, 2023</tp:taxon-authority><tp:taxon-status xmlns:xlink="http://www.w3.org/1999/xlink" xlink:type="simple">sp. n.</tp:taxon-status></tp:nomenclature><tp:treatment-sec sec-type="materials"><title>Materials</title><list list-type="alpha-lower" list-content="occurrences"><list-item><p><bold>Type status:</bold> <named-content xmlns:xlink="http://www.w3.org/1999/xlink" content-type="dwc:typeStatus" xlink:type="simple">Holotype</named-content>. <bold>Occurrence:</bold> recordedBy: <named-content xmlns:xlink="http://www.w3.org/1999/xlink" content-type="dwc:recordedBy" xlink:type="simple">Fan Gao</named-content>; sex: <named-content xmlns:xlink="http://www.w3.org/1999/xlink" content-type="dwc:sex" xlink:type="simple">male</named-content>; occurrenceID: <named-content xmlns:xlink="http://www.w3.org/1999/xlink" content-type="dwc:occurrenceID" xlink:type="simple">D22DAF21-8C47-5E82-B8BC-DDBD8CC8ACBC</named-content>; <bold>Location:</bold> country: <named-content xmlns:xlink="http://www.w3.org/1999/xlink" content-type="dwc:country" xlink:type="simple">China</named-content>; stateProvince: <named-content xmlns:xlink="http://www.w3.org/1999/xlink" content-type="dwc:stateProvince" xlink:type="simple">Jiangsu</named-content>; locality: <named-content xmlns:xlink="http://www.w3.org/1999/xlink" content-type="dwc:locality" xlink:type="simple">Nanjing City, Xuanwu District, Zijin Mountain</named-content>; verbatimElevation: <named-content xmlns:xlink="http://www.w3.org/1999/xlink" content-type="dwc:verbatimElevation" xlink:type="simple">75 m</named-content>; verbatimCoordinates: <named-content xmlns:xlink="http://www.w3.org/1999/xlink" content-type="dwc:verbatimCoordinates" xlink:type="simple">N32.0794°, E118.8298°</named-content>; <bold>Identification:</bold> identifiedBy: <named-content xmlns:xlink="http://www.w3.org/1999/xlink" content-type="dwc:identifiedBy" xlink:type="simple">Yejie Lin</named-content>; <bold>Event:</bold> year: <named-content xmlns:xlink="http://www.w3.org/1999/xlink" content-type="dwc:year" xlink:type="simple">2019</named-content>; month: <named-content xmlns:xlink="http://www.w3.org/1999/xlink" content-type="dwc:month" xlink:type="simple">12</named-content>; day: <named-content xmlns:xlink="http://www.w3.org/1999/xlink" content-type="dwc:day" xlink:type="simple">13</named-content>; <bold>Record Level:</bold> institutionID: <named-content xmlns:xlink="http://www.w3.org/1999/xlink" content-type="dwc:institutionID" xlink:type="simple">IZCAS-Ar44414</named-content></p></list-item><list-item><p><bold>Type status:</bold> <named-content xmlns:xlink="http://www.w3.org/1999/xlink" content-type="dwc:typeStatus" xlink:type="simple">Paratype</named-content>. <bold>Occurrence:</bold> recordedBy: <named-content xmlns:xlink="http://www.w3.org/1999/xlink" content-type="dwc:recordedBy" xlink:type="simple">Fan Gao</named-content>; sex: <named-content xmlns:xlink="http://www.w3.org/1999/xlink" content-type="dwc:sex" xlink:type="simple">female</named-content>; occurrenceID: <named-content xmlns:xlink="http://www.w3.org/1999/xlink" content-type="dwc:occurrenceID" xlink:type="simple">989B35C2-6891-546B-A70D-ACD332C95103</named-content>; <bold>Location:</bold> country: <named-content xmlns:xlink="http://www.w3.org/1999/xlink" content-type="dwc:country" xlink:type="simple">China</named-content>; stateProvince: <named-content xmlns:xlink="http://www.w3.org/1999/xlink" content-type="dwc:stateProvince" xlink:type="simple">Jiangsu</named-content>; locality: <named-content xmlns:xlink="http://www.w3.org/1999/xlink" content-type="dwc:locality" xlink:type="simple">Nanjing City, Xuanwu District, Zijin Mountain</named-content>; verbatimElevation: <named-content xmlns:xlink="http://www.w3.org/1999/xlink" content-type="dwc:verbatimElevation" xlink:type="simple">75 m</named-content>; verbatimCoordinates: <named-content xmlns:xlink="http://www.w3.org/1999/xlink" content-type="dwc:verbatimCoordinates" xlink:type="simple">N32.0794°, E118.8298°</named-content>; <bold>Identification:</bold> identifiedBy: <named-content xmlns:xlink="http://www.w3.org/1999/xlink" content-type="dwc:identifiedBy" xlink:type="simple">Yejie Lin</named-content>; <bold>Event:</bold> year: <named-content xmlns:xlink="http://www.w3.org/1999/xlink" content-type="dwc:year" xlink:type="simple">2019</named-content>; month: <named-content xmlns:xlink="http://www.w3.org/1999/xlink" content-type="dwc:month" xlink:type="simple">12</named-content>; day: <named-content xmlns:xlink="http://www.w3.org/1999/xlink" content-type="dwc:day" xlink:type="simple">13</named-content>; <bold>Record Level:</bold> institutionID: <named-content xmlns:xlink="http://www.w3.org/1999/xlink" content-type="dwc:institutionID" xlink:type="simple">IZCAS-Ar44415</named-content></p></list-item></list></tp:treatment-sec><tp:treatment-sec sec-type="Description"><title>Description</title><p>Male (holotype). Total length 3.33; carapace 1.56 long, 1.17 wide, opisthosoma 1.77 long, 1.03 wide. Eye sizes and interdistances: AME 0.07, ALE 0.06, PME 0.07, PLE 0.07, AME–AME 0.06, AME–ALE 0.06, PME–PME 0.09, PME–PLE 0.14, AME–PME 0.13, ALE–PLE 0.05. MOA 0.26 long, front width 0.17, back width 0.22. Clypeus height 0.40. Chelicerae with 2 promarginal teeth. Leg measurements: I 4.12 (1.06, 0.37, 1.01, 1.03, 0.65), II 3.69 (0.99, 0.38, 0.84, 0.91, 0.57), III 3.41 (0.96, 0.41, 0.70, 0.88, 0.46), IV 4.38 (1.17, 0.42, 1.06, 1.18, 0.55).</p><p>Colouration (Fig. <xref ref-type="fig" rid="F9223939">8</xref>A, B). Carapace brown, middle with two oblong black-brown spots. Chelicerae, endites, labium and sternum brown. Legs yellow-brown. Opisthosoma oval, black, dorsum with three pairs of pale oblong spots, second one largest, followed by a pale spot. Spinnerets black.</p><p>Palp (Figs <xref ref-type="fig" rid="F9223923">5</xref>, <xref ref-type="fig" rid="F9223927">6</xref><xref ref-type="fig" rid="F9223933">b</xref>). Tibia two times longer than patella. Tibia with two apophyses; ventral tibial apophysis digitiform; retrolateral tibial apophysis bifurcate, ventral ramus digitiform, transverse, dorsal ramus sickle-shaped. Cymbium almost 1.5 times longer than wide. Cymbial furrow wide, almost as wide as cymbium in retrolateral view. Tegulum almost oblong. Tegular apophysis with two lateral processes. Conductor membranous, with a prolateral apophysis. Embolus slender and whip-like. Base of embolus large, with membranous prolateral part, arising at the 6:30 o'clock position.</p><p>Female (IZCAS-Ar44415). Total length 3.98; carapace 1.70 long, 1.16 wide, opisthosoma 2.28 long, 1.38 wide. Eye sizes and interdistances: AME 0.06, ALE 0.08, PME 0.07, PLE 0.08, AME–AME 0.06, AME–ALE 0.08, PME–PME 0.09, PME–PLE 0.15, AME–PME 0.15, ALE–PLE 0.04. MOA 0.27 long, front width 0.16, back width 0.23. Clypeus height 0.42. Chelicerae with 2 promarginal teeth. Leg measurements: I 3.70 (1.00, 0.39, 0.86, 0.85, 0.60), II 3.45 (0.95, 0.41, 0.75, 0.80, 0.54), III 3.40 (0.93, 0.44, 0.70, 0.88, 0.45), IV 4.23 (1.10, 0.44, 1.00, 1.12, 0.57).</p><p>Colouration (Fig. <xref ref-type="fig" rid="F9223939">8</xref>C, D). Similar to that of male, except paler.</p><p>Epigyne (Fig. <xref ref-type="fig" rid="F9223936">7</xref>). Epigynal plate as long as wide, with a hood anteriorly, the hood almost 1.5 times longer than wide. Copulatory openings located on anterior portion of epigyne. Copulatory ducts intertwined, starting part expanded. Spermathecae oval. Fertilisation ducts directed at the 1:00 o'clock position from spermathecae.</p></tp:treatment-sec><tp:treatment-sec sec-type="Diagnosis"><title>Diagnosis</title><p>The male is similar to <italic><tp:taxon-name><tp:taxon-name-part taxon-name-part-type="genus" reg="Asceua">Asceua</tp:taxon-name-part><tp:taxon-name-part taxon-name-part-type="species" reg="torquata">torquata</tp:taxon-name-part></tp:taxon-name></italic> (Simon, 1909) and <italic><tp:taxon-name><tp:taxon-name-part taxon-name-part-type="genus" reg="Asceua">A.</tp:taxon-name-part><tp:taxon-name-part taxon-name-part-type="species" reg="japonica">japonica</tp:taxon-name-part></tp:taxon-name></italic> (Bösenberg &amp; Strand, 1906) by the same shape of retrolateral tibial apophysis and cymbium, long and slender embolus. Females share the same shape of the copulatory duct. However, the new species can be distinguished from <italic><tp:taxon-name><tp:taxon-name-part taxon-name-part-type="genus" reg="Asceua">A.</tp:taxon-name-part><tp:taxon-name-part taxon-name-part-type="species" reg="torquata">torquata</tp:taxon-name-part></tp:taxon-name></italic> by the opisthosoma dorsum with seven pale spots (Fig. <xref ref-type="fig" rid="F9223939">8</xref>) [vs. four yellow spots, a triangular black spot in the middle of the largest spot (see <xref ref-type="bibr" rid="B9224145">Zhang and Zhang (2018)</xref>, figs. 7A, C)] conductor with an apophysis prolaterally and tegular apophysis with a lamellate apophysis (Fig. <xref ref-type="fig" rid="F9223927">6</xref><xref ref-type="fig" rid="F9223933">b</xref>) [vs. absent in <italic><tp:taxon-name><tp:taxon-name-part taxon-name-part-type="genus" reg="Asceua">A.</tp:taxon-name-part><tp:taxon-name-part taxon-name-part-type="species" reg="torquata">torquata</tp:taxon-name-part></tp:taxon-name></italic> (Fig. <xref ref-type="fig" rid="F9223927">6</xref><xref ref-type="fig" rid="F9223932">a</xref>)]. The female can be distinguished from <italic><tp:taxon-name><tp:taxon-name-part taxon-name-part-type="genus" reg="Asceua">A.</tp:taxon-name-part><tp:taxon-name-part taxon-name-part-type="species" reg="torquata">torquata</tp:taxon-name-part></tp:taxon-name></italic> and <italic><tp:taxon-name><tp:taxon-name-part taxon-name-part-type="genus" reg="Asceua">A.</tp:taxon-name-part><tp:taxon-name-part taxon-name-part-type="species" reg="japonica">japonica</tp:taxon-name-part></tp:taxon-name></italic> by the obvious, semi-circular hood, 1.5 times longer than wide (Fig. <xref ref-type="fig" rid="F9223936">7</xref>B) [vs. oval in <italic><tp:taxon-name><tp:taxon-name-part taxon-name-part-type="genus" reg="Asceua">A.</tp:taxon-name-part><tp:taxon-name-part taxon-name-part-type="species" reg="torquata">torquata</tp:taxon-name-part></tp:taxon-name></italic> (see <xref ref-type="bibr" rid="B9224145">Zhang and Zhang (2018)</xref>, fig. 8D) and eight times longer than wide in <italic><tp:taxon-name><tp:taxon-name-part taxon-name-part-type="genus" reg="Asceua">A.</tp:taxon-name-part><tp:taxon-name-part taxon-name-part-type="species" reg="japonica">japonica</tp:taxon-name-part></tp:taxon-name></italic> (see <xref ref-type="bibr" rid="B9224099">Ono (2009)</xref>, fig. 30)] and copulatory ducts starting part expanded (Fig. <xref ref-type="fig" rid="F9223936">7</xref>B) [vs. absent in <italic><tp:taxon-name><tp:taxon-name-part taxon-name-part-type="genus" reg="Asceua">A.</tp:taxon-name-part><tp:taxon-name-part taxon-name-part-type="species" reg="japonica">japonica</tp:taxon-name-part></tp:taxon-name></italic> (see <xref ref-type="bibr" rid="B9224099">Ono (2009)</xref>, fig. 30)].</p></tp:treatment-sec><tp:treatment-sec sec-type="Etymology"><title>Etymology</title><p>The specific name refers to the type locality; noun (name) in genitive case.</p></tp:treatment-sec><tp:treatment-sec sec-type="Distribution"><title>Distribution</title><p>Known only from the type locality (Fig. <xref ref-type="fig" rid="F9223943">9</xref>).</p></tp:treatment-sec><tp:treatment-sec><!--Section generated to contain objects referenced in tp:taxon-treatment.--><fig id="F9223939" position="float" orientation="portrait"><object-id xmlns:xlink="http://www.w3.org/1999/xlink" content-type="arpha" xlink:type="simple">1434F518-E275-51E3-B8E1-F7487E58DA54</object-id><object-id xmlns:xlink="http://www.w3.org/1999/xlink" content-type="doi" xlink:type="simple">10.3897/BDJ.11.e103298.figure8</object-id><label>Figure 8.</label><caption><p><italic><tp:taxon-name><tp:taxon-name-part taxon-name-part-type="genus" reg="Asceua">Asceua</tp:taxon-name-part><tp:taxon-name-part taxon-name-part-type="species" reg="zijin">zijin</tp:taxon-name-part></tp:taxon-name></italic> sp. n., male holotype (<bold>A</bold>, <bold>B</bold>) and female paratype (<bold>C</bold>, <bold>D</bold>), Habitus. <bold>A</bold>, <bold>C</bold> Dorsal view; <bold>B</bold>, <bold>D</bold> Ventral view.</p></caption><graphic xmlns:xlink="http://www.w3.org/1999/xlink" xlink:href="bdj-11-e103298-g008.jpg" position="float" id="oo_821837.jpg" orientation="portrait" xlink:type="simple"><uri content-type="original_file" xlink:type="simple">https://binary.pensoft.net/fig/821837</uri></graphic></fig><fig id="F9223923" position="float" orientation="portrait"><object-id xmlns:xlink="http://www.w3.org/1999/xlink" content-type="arpha" xlink:type="simple">208CED75-94A6-5098-A37A-A895AD15CD3B</object-id><object-id xmlns:xlink="http://www.w3.org/1999/xlink" content-type="doi" xlink:type="simple">10.3897/BDJ.11.e103298.figure5</object-id><label>Figure 5.</label><caption><p><italic><tp:taxon-name><tp:taxon-name-part taxon-name-part-type="genus" reg="Asceua">Asceua</tp:taxon-name-part><tp:taxon-name-part taxon-name-part-type="species" reg="zijin">zijin</tp:taxon-name-part></tp:taxon-name></italic> sp. n., holotype male. <bold>A</bold> Prolateral view; <bold>B</bold> Ventral view; <bold>C</bold> Retrolateral view. Abbreviations: <bold>C</bold> conductor; <bold>CF</bold> cymbial furrow; <bold>E</bold> embolus; <bold>EB</bold> embolic base; <bold>RTA</bold> retrolateral tibial apophysis; <bold>TA</bold> tegular apophysis; <bold>VTA</bold> ventral tibial apophysis.</p></caption><graphic xmlns:xlink="http://www.w3.org/1999/xlink" xlink:href="bdj-11-e103298-g005.jpg" position="float" id="oo_821830.jpg" orientation="portrait" xlink:type="simple"><uri content-type="original_file" xlink:type="simple">https://binary.pensoft.net/fig/821830</uri></graphic></fig><fig-group id="F9223927" position="float" orientation="portrait"><caption><p><italic><tp:taxon-name><tp:taxon-name-part taxon-name-part-type="genus" reg="Asceua">Asceua</tp:taxon-name-part><tp:taxon-name-part taxon-name-part-type="species" reg="torquata">torquata</tp:taxon-name-part></tp:taxon-name></italic> and <italic><tp:taxon-name><tp:taxon-name-part taxon-name-part-type="genus" reg="Asceua">A.</tp:taxon-name-part><tp:taxon-name-part taxon-name-part-type="species" reg="zijin">zijin</tp:taxon-name-part></tp:taxon-name></italic> sp. n., conductor and tegular apophysis, dorsal view. Abbreviations: <bold>C</bold> conductor; <bold>TA</bold> tegular apophysis.</p></caption><fig id="F9223932" position="float" orientation="portrait"><object-id xmlns:xlink="http://www.w3.org/1999/xlink" content-type="arpha" xlink:type="simple">6558A27D-58FF-520B-866A-2615A444B2D2</object-id><object-id xmlns:xlink="http://www.w3.org/1999/xlink" content-type="doi" xlink:type="simple">10.3897/BDJ.11.e103298.figure6a</object-id><label>Figure 6a.</label><caption><p>
            <italic>
              <tp:taxon-name><tp:taxon-name-part taxon-name-part-type="genus" reg="Asceua">A.</tp:taxon-name-part><tp:taxon-name-part taxon-name-part-type="species" reg="torquata">torquata</tp:taxon-name-part></tp:taxon-name>
            </italic>
          </p></caption><graphic xmlns:xlink="http://www.w3.org/1999/xlink" xlink:href="bdj-11-e103298-g006_a.jpg" xlink:type="simple" position="float" orientation="portrait" id="oo_835269.jpg"><uri content-type="original_file" xlink:type="simple">https://binary.pensoft.net/fig/835269</uri></graphic></fig><fig id="F9223933" position="float" orientation="portrait"><object-id xmlns:xlink="http://www.w3.org/1999/xlink" content-type="arpha" xlink:type="simple">5C04EC78-BFD1-531A-B4C1-E24F50A5BF6D</object-id><object-id xmlns:xlink="http://www.w3.org/1999/xlink" content-type="doi" xlink:type="simple">10.3897/BDJ.11.e103298.figure6b</object-id><label>Figure 6b.</label><caption><p><italic><tp:taxon-name><tp:taxon-name-part taxon-name-part-type="genus" reg="Asceua">A.</tp:taxon-name-part><tp:taxon-name-part taxon-name-part-type="species" reg="zijin">zijin</tp:taxon-name-part></tp:taxon-name></italic> sp. n.</p></caption><graphic xmlns:xlink="http://www.w3.org/1999/xlink" xlink:href="bdj-11-e103298-g006_b.jpg" xlink:type="simple" position="float" orientation="portrait" id="oo_835270.jpg"><uri content-type="original_file" xlink:type="simple">https://binary.pensoft.net/fig/835270</uri></graphic></fig></fig-group><fig id="F9223933" position="float" orientation="portrait"><object-id xmlns:xlink="http://www.w3.org/1999/xlink" content-type="arpha" xlink:type="simple">5C04EC78-BFD1-531A-B4C1-E24F50A5BF6D</object-id><object-id xmlns:xlink="http://www.w3.org/1999/xlink" content-type="doi" xlink:type="simple">10.3897/BDJ.11.e103298.figure6b</object-id><label>Figure 6b.</label><caption><p><italic><tp:taxon-name><tp:taxon-name-part taxon-name-part-type="genus" reg="Asceua">A.</tp:taxon-name-part><tp:taxon-name-part taxon-name-part-type="species" reg="zijin">zijin</tp:taxon-name-part></tp:taxon-name></italic> sp. n.</p></caption><graphic xmlns:xlink="http://www.w3.org/1999/xlink" xlink:href="bdj-11-e103298-g006_b.jpg" xlink:type="simple" position="float" orientation="portrait" id="oo_835270.jpg"><uri content-type="original_file" xlink:type="simple">https://binary.pensoft.net/fig/835270</uri></graphic></fig><fig id="F9223936" position="float" orientation="portrait"><object-id xmlns:xlink="http://www.w3.org/1999/xlink" content-type="arpha" xlink:type="simple">2DD5CBCA-70A5-52A1-B1F5-F60DAA223393</object-id><object-id xmlns:xlink="http://www.w3.org/1999/xlink" content-type="doi" xlink:type="simple">10.3897/BDJ.11.e103298.figure7</object-id><label>Figure 7.</label><caption><p><italic><tp:taxon-name><tp:taxon-name-part taxon-name-part-type="genus" reg="Asceua">Asceua</tp:taxon-name-part><tp:taxon-name-part taxon-name-part-type="species" reg="zijin">zijin</tp:taxon-name-part></tp:taxon-name></italic> sp. n., paratype female. <bold>A</bold> Epigyne, ventral view; <bold>B</bold> Vulva, dorsal view. Abbreviations: <bold>CD</bold> copulatory duct; <bold>CO</bold> copulatory opening; <bold>FD</bold> fertilisation duct; <bold>H</bold> hood; <bold>S</bold> spermatheca.</p></caption><graphic xmlns:xlink="http://www.w3.org/1999/xlink" xlink:href="bdj-11-e103298-g007.jpg" position="float" id="oo_821836.jpg" orientation="portrait" xlink:type="simple"><uri content-type="original_file" xlink:type="simple">https://binary.pensoft.net/fig/821836</uri></graphic></fig><fig id="F9223932" position="float" orientation="portrait"><object-id xmlns:xlink="http://www.w3.org/1999/xlink" content-type="arpha" xlink:type="simple">6558A27D-58FF-520B-866A-2615A444B2D2</object-id><object-id xmlns:xlink="http://www.w3.org/1999/xlink" content-type="doi" xlink:type="simple">10.3897/BDJ.11.e103298.figure6a</object-id><label>Figure 6a.</label><caption><p>
            <italic>
              <tp:taxon-name><tp:taxon-name-part taxon-name-part-type="genus" reg="Asceua">A.</tp:taxon-name-part><tp:taxon-name-part taxon-name-part-type="species" reg="torquata">torquata</tp:taxon-name-part></tp:taxon-name>
            </italic>
          </p></caption><graphic xmlns:xlink="http://www.w3.org/1999/xlink" xlink:href="bdj-11-e103298-g006_a.jpg" xlink:type="simple" position="float" orientation="portrait" id="oo_835269.jpg"><uri content-type="original_file" xlink:type="simple">https://binary.pensoft.net/fig/835269</uri></graphic></fig><fig id="F9223943" position="float" orientation="portrait"><object-id xmlns:xlink="http://www.w3.org/1999/xlink" content-type="arpha" xlink:type="simple">B9A9D324-211B-5C0F-8094-ECBC7FD8A4E4</object-id><object-id xmlns:xlink="http://www.w3.org/1999/xlink" content-type="doi" xlink:type="simple">10.3897/BDJ.11.e103298.figure9</object-id><label>Figure 9.</label><caption><p>Distribution records of new <italic><tp:taxon-name><tp:taxon-name-part taxon-name-part-type="genus" reg="Asceua">Asceua</tp:taxon-name-part></tp:taxon-name></italic> species in China: <bold>1</bold> <italic><tp:taxon-name><tp:taxon-name-part taxon-name-part-type="genus" reg="Asceua">A.</tp:taxon-name-part><tp:taxon-name-part taxon-name-part-type="species" reg="haocongi">haocongi</tp:taxon-name-part></tp:taxon-name></italic> sp. n.; <bold>2</bold> <italic><tp:taxon-name><tp:taxon-name-part taxon-name-part-type="genus" reg="Asceua">A.</tp:taxon-name-part><tp:taxon-name-part taxon-name-part-type="species" reg="zijin">zijin</tp:taxon-name-part></tp:taxon-name></italic> sp. n.</p></caption><graphic xmlns:xlink="http://www.w3.org/1999/xlink" xlink:href="bdj-11-e103298-g009.jpg" position="float" id="oo_821839.jpg" orientation="portrait" xlink:type="simple"><uri content-type="original_file" xlink:type="simple">https://binary.pensoft.net/fig/821839</uri></graphic></fig></tp:treatment-sec><ref-list><ref id="B9224145"><element-citation xmlns:xlink="http://www.w3.org/1999/xlink" publication-type="article" xlink:type="simple"><person-group person-group-type="author"><name name-style="western"><surname>Zhang</surname><given-names>B.</given-names></name><name name-style="western"><surname>Zhang</surname><given-names>F.</given-names></name></person-group><year>2018</year><article-title>Three new species of the spider genus <italic><tp:taxon-name><tp:taxon-name-part taxon-name-part-type="genus" reg="Asceua">Asceua</tp:taxon-name-part></tp:taxon-name></italic> from Malaysia (<tp:taxon-name><tp:taxon-name-part taxon-name-part-type="order">Araneae</tp:taxon-name-part></tp:taxon-name>, <tp:taxon-name><tp:taxon-name-part taxon-name-part-type="family">Zodariidae</tp:taxon-name-part></tp:taxon-name>)</article-title><source>ZooKeys</source><volume>789</volume><fpage>37</fpage><lpage>49</lpage><pub-id pub-id-type="doi">10.3897/zookeys.789.24261</pub-id></element-citation></ref><ref id="B9224099"><element-citation xmlns:xlink="http://www.w3.org/1999/xlink" publication-type="book" xlink:type="simple"><person-group person-group-type="author"><name name-style="western"><surname>Ono</surname><given-names>H.</given-names></name></person-group><year>2009</year><source>The spiders of Japan with keys to the families and genera and illustrations of the species</source><publisher-name>Tokai University Press, Kanagawa</publisher-name><size units="page">739</size></element-citation></ref></ref-list></tp:taxon-treatment>
